# Supplementary material for: Comparison of 16S rRNA Gene Based Microbial Profiling Using Five Next-Generation Sequencers and Various Primers
Source: Front Microbiol. 2021 Oct 14;12:715500. doi: 10.3389/fmicb.2021.715500 (PMC8552068; doi:10.3389/fmicb.2021.715500)
Supplement: Supplementary file 2 [file Table_1.xlsx]

## Sheet: Table S1
Supplementary Table S1. The list of announced ninteen probiotics by Ministry of Food and Drug Safety in Korea
Number	Genus	species
1	Lactobacillus	acidophilus
2		Lacticaseibacillus casei
3		delbrueckii subsp. bulgaricus
4		Limosilactobacillus fermentum
5		gasseri
6		helveticus
7		Lacticaseibacillus paracasei subsp. paracasei
8		Lactiplantibacillus plantarum
9		Limosilactobacillus reuteri
10		Lacticaseibacillus rhamnosus
11		Ligilactobacillus salivarius
12	Bifidobacterium	animalis subsp. lactis
13		bifudum
14		breve
15		longum subsp. longum
16	Streptococcus	thermophilus
17	Lactococcus	lactis subsp. lactis
18	Enterococcus	faecalis
19		faecium

## Sheet: Table S2
Supplementary Table S2. Copy number of each genomic DNA in triplicate by ddPCR
Strain	Replication of copy number (1µL)			Average copy	SD ±
	1st	2nd	3rd	number (1µL)
Lactobacillus acidophilus	814	644.667	550	669.556	133.748
Limosilactobacillus fermentum	804.667	608	536	649.556	139.07
Lactobacillus gasseri	1412.67	1164.67	818	1131.78	298.694
Lacticaseibacillus paracasei subsp. paracasei	689.333	496.667	384	523.333	154.404
Limosilactobacillus reuteri	580.667	242.667	317.333	380.222	177.559
Bifidobacterium animalis subsp. lactis	846	628	585.333	686.444	139.816
Bifidobacterium breve	652	391.333	418.667	487.333	143.259
Lactococcus lactis subsp. lactis	762	469.333	456.667	562.667	172.744

## Sheet: Table S3
Supplementary Table S3. Molecular ratio in each mock community
Mock name	Strain	Total copy Number (copies/µL)	Ratio (%)
Mock A	Lactobacillus acidophilus	1.39669e+08	18.5959
	Limosilactobacillus fermentum	1.3855e+08	18.4469
	Lactobacillus gasseri	1.31286e+08	17.4798
	Lacticaseibacillus paracasei subsp. paracasei	1.51557e+08	20.1787
	Limosilactobacillus reuteri	1.90013e+08	25.2987
Mock B	Bifidobacterium animalis subsp. lactis	2.57691e+08	46.5483
	Bifidobacterium breve	295908800	53.4517
Mock C	Lactobacillus acidophilus	1.38933e+08	16.6215
	Limosilactobacillus fermentum	140304000	16.7855
	Lactobacillus gasseri	1.3355e+08	15.9775
	Lacticaseibacillus paracasei subsp. paracasei	1.51819e+08	18.1631
	Limosilactobacillus reuteri	1.28059e+08	15.3206
	Lactococcus lactis subsp. lactis	1.43199e+08	17.1318
Mock D	Bifidobacterium animalis subsp. lactis	1.29463e+08	30.7312
	Bifidobacterium breve	1.48052e+08	35.1436
	Lactococcus lactis subsp. lactis	1.43761e+08	34.1252
Mock E	Lactobacillus acidophilus	6.95802e+08	33.4147
	Limosilactobacillus fermentum	5.56669e+08	26.7331
	Lactobacillus gasseri	3.98159e+08	19.1209
	Lacticaseibacillus paracasei subsp. paracasei	3.03481e+08	14.5742
	Limosilactobacillus reuteri	1.28211e+08	6.15711
Mock F	Bifidobacterium animalis subsp. lactis	3.86606e+08	56.6362
	Bifidobacterium breve	2.96006e+08	43.3638
Mock G	Lactobacillus acidophilus	382697	8.10803
	Limosilactobacillus fermentum	381154	8.07534
	Lactobacillus gasseri	367145	7.77853
	Lacticaseibacillus paracasei subsp. paracasei	419059	8.87842
	Limosilactobacillus reuteri	355294	7.52746
	Bifidobacterium animalis subsp. lactis	801875	16.989
	Bifidobacterium breve	917277	19.4339
	Lactococcus lactis subsp. lactis	1.09547e+06	23.2093
Mock H	Lactobacillus acidophilus	1.39736e+08	12.5615
	Limosilactobacillus fermentum	1.392e+08	12.5133
	Lactobacillus gasseri	1.33097e+08	11.9647
	Lacticaseibacillus paracasei subsp. paracasei	1.5161e+08	13.6289
	Limosilactobacillus reuteri	1.28819e+08	11.5802
	Bifidobacterium animalis subsp. lactis	1.28434e+08	11.5455
	Bifidobacterium breve	147954400	13.3003
	Lactococcus lactis subsp. lactis	143564400	12.9057

## Sheet: Table S4
Supplemenraty Table S4. Statistics of each platform analysis								Supplemenraty Table S4. continued								Supplemenraty Table S4. continued
Miseq								IonTorrent								MGIseq-2000
Samples	Analyzed	Subsample	Low quality	Chimera	Non bacteria	Error rate		Samples	Analyzed	Subsample	Low quality	Chimera	Non bacteria	Error rate		Samples	Analyzed	Subsample	Low quality	Chimera	Non bacteria	Error rate
	reads		reads	reads	16S rRNA reads	(%)			reads		reads	reads	16S rRNA reads	(%)			reads		reads	reads	16S rRNA reads	(%)
A1	56371	10000	1752.33	2327.33	0.333333	0.00235525		A1	137463	10000	894.667	218.667	0	0.00230139		A	1416165	10000	1151.67	471.333	0	5.13518e-05
A2	49538.3		974.333	723.667	0	0.0102285		A2	209737		415	376	0.333333	0.000376689		B	1399092		1133.33	422.667	0	3.28897e-05
A3	60899.3		1136.33	959.667	0	0.000137194		A3	142433		630	118	0	0.00390621		C	1343283		1185	507.667	0	6.49494e-05
A4	34087.7		7865	559.333	0.666667	0.000246779		A4	121786		726.333	907	0	9.0014e-05		D	1339302		1143.67	314.667	0.333333	3.30794e-05
B1	47294		1482.67	2605.33	0	3.03791e-06		B1	126879		950.333	102.667	0	0.00012043		E	1.41571e+06		1242.67	336.667	0.333333	3.31114e-05
B2	56541.3		782.667	407.333	0	0.00573819		B2	230746		363	206.333	0.333333	0.000680857		F	1.47759e+06		1255.33	269	0	4.84876e-05
B3	59924		958.667	578.333	0	8.72566e-05		B3	125763		682.333	85.3333	0	0.00685004		G	1.21259e+06		1163.67	283	0	2.44038e-05
B4	41431.7		7493.67	521.667	0	0.0121997		B4	114109		801.667	565	0	0.000465841		H	1433492		1085.67	261.333	0	3.41688e-05
C1	107370		1151.67	990	0.333333	0.000499352		C1	138311		895.333	188.333	0	0.00270321
C2	101829		659.667	310	0	0.00945312		C2	162321		424	334	0	0.000345609		Supplemenraty Table S4. continued
C3	104993		880	891.333	0	8.36628e-05		C3	144499		640.333	130.667	0	0.00486751		Sequel II
C4	78881.7		7883.33	389.667	1	6.95867e-06		C4	120841		705	482.333	0	0.000538023		Samples	Analyzed	Subsample	Low quality	Chimera	Non bacteria	Error rate
D1	88305.7		874.333	1031.33	0	0		D1	137388		659	98	0	0.000219944			reads		reads	reads	16S rRNA reads	(%)
D2	89693.3		663.667	130	0	0.00567577		D2	274620		369.667	195	1.66667	0.00038652		A	25330.3	10000	484.667	554	0	0.00312102
D3	97602.7		711.333	524	0	4.00871e-05		D3	133395		637.667	90.6667	0	0.00601255		B	16604.3		428.667	376.333	0	0.00328335
D4	90767		7983.33	136	0	2.62563e-05		D4	142433		565	289.667	0	0.000543001		C	19276		502.667	754.667	0	0.00267821
E1	60894		1223	841.333	0.333333	0.000399107		E1	134532		887.667	119.667	0	0.000993003		D	25373		281.333	247	0	0.00269903
E2	76033		1034	316.333	0	0.0100388		E2	203616		413.667	211	0.333333	0.000391269		E	17726		505	672	0	0.00323256
E3	68846		1004	444.667	0	5.34123e-05		E3	148652		629.333	117	0	0.00409627		F	20272		421.333	214	0	0.00314215
E4	51914		7794.33	300.667	0.666667	5.32206e-05		E4	129250		696	593.333	0	5.69336e-05		G	19637.3		287	605.333	0	0.00246433
F1	71470.3		979	1416.67	0	0.00106206		F1	169054		907.667	101.333	0	9.73595e-05		H	20225.7		274	829	0	0.00273076
F2	85119.3		660.667	128.333	0	0.00554196		F2	196307		383.333	203	0.666667	0.000608143
F3	76542.7		712	155	0	8.36863e-05		F3	128647		660.333	116	0	0.00647341		Supplemenraty Table S4. continued
F4	56226.3		7161	319	0	0.00872299		F4	119200		772.333	586.667	0	0.00037299		MinION
G1	65696.3		1470	963.333	0	1.0603e-05		G1	108681		740.667	282.333	0.333333	0.000115359		Samples	Analyzed	Subsample	Low quality	Chimera	Non bacteria	Error rate
G2	70608		758.667	391	0	0.00794435		G2	217770		399.667	222.333	1	0.000411246			reads		reads	reads	16S rRNA reads	(%)
G3	69132.7		1088.67	786.667	0.333333	8.16389e-05		G3	154079		659	124.667	0	0.00579847		A	92000	10000	961	0	1	0.0542035
G4	50063		7529.33	342.667	0.666667	4.71068e-05		G4	136493		657	492.667	0	0.000519542		B	116000		802	0	0	0.0579538
H1	69605.3		1240	1026.67	0	3.5883e-06		H1	93628		822.667	184.667	0	0.000127871		C	12000		1027	0	0	0.0544167
H2	74242		820	366.667	0	0.00863096		H2	212091		385.667	184.667	0.333333	0.00038312		D	104000		860	0	0	0.0544517
H3	68495.7		1103.67	782.333	0	6.7172e-05		H3	145968		650.667	94	0	0.00473752		E	52000		1023	0	0	0.0543425
H4	50973.7		7760	417.333	0.666667	6.61108e-05		H4	125620		700.667	606.333	0	0.000526181		F	112000		652	0	0	0.0584636
																G	72000		957	0	0	0.054691
																H	88000		945	0	0	0.055219

## Sheet: Table S5
Supplementary Table S5. Composition analysis results of NGS platforms sequencing using MOTHUR						Supplementary Table S5. Continued						Supplementary Table S5. Continued						Supplementary Table S4. Continued						Supplementary Table S4. Continued
Miseq						IonTorrent						MGIseq-2000						Sequel II						MinION
Mock A						Mock A						V3 region						V1-V9 region						V1-V9 region
Region	Strain	Average (%)	Relative difference	BI		Region	Strain	Average (%)	Relative difference	BI		Region	Strain	Average (%)	Relative difference	BI		Region	Strain	Average (%)	Relative difference	BI		Region	Strain	Ratio (%)	Relative difference	BI
V1-V2	L. acidophilus	8.83351	-0.524976	0.45444		V1-V2	L. acidophilus	7.1194	-0.617152	0.37185		A	L. acidophilus	8.34825	-0.55107	0.37096		A	L. acidophilus	13.7853	-0.258691	1.12552		A	L. acidophilus	13.26	-0.28694	1.15711
	L. fermentum	27.0006	0.463693				L. fermentum	17.1548	-0.0700443				L. fermentum	24.713	0.339683				L. fermentum	3.96164	-0.785241				L. fermentum	3.27	-0.822734
	L. gasseri	26.4293	0.511995				L. gasseri	21.1773	0.211534				L. gasseri	22.9128	0.310819				L. gasseri	48.9221	1.79879				L. gasseri	50.3	1.87761
	L. paracasei subsp. paracasei	15.1675	-0.248343				L. paracasei subsp. paracasei	20.3976	0.0108472				L. paracasei subsp. paracasei	16.7594	-0.169452				L. paracasei subsp. paracasei	31.2875	0.550519				L. paracasei subsp. paracasei	30.57	0.514963
	L. reuteri	22.5691	-0.107896				L. reuteri	34.1509	0.349905				L. reuteri	27.2665	0.0777835				L. reuteri	2.04347	-0.919226				L. reuteri	2.59	-0.897623
V3	L. acidophilus	8.63738	-0.535523	0.35419		V3	L. acidophilus	7.3801	-0.603133	0.40214		B	B. animalis subsp. lactis	57.9703	0.24538	0.32538		B	B. animalis subsp. lactis	52.9141	0.136757	0.18134		B	B. animalis subsp. lactis	60.8	0.306197	0.40603
	L. fermentum	24.6977	0.338851				L. fermentum	27.6874	0.500924				B. breve	42.0297	-0.213689				B. breve	47.0859	-0.119094				B. breve	39.2	-0.26665
	L. gasseri	22.8731	0.308547				L. gasseri	20.2091	0.156143			C	L. acidophilus	10.2526	-0.383171	0.39967		C	L. acidophilus	6.5441	-0.606286	1.12157		C	L. acidophilus	5.24	-0.684601	1.21787
	L. paracasei subsp. paracasei	18.7698	-0.0698238				L. paracasei subsp. paracasei	18.5429	-0.0810658				L. fermentum	28.3844	0.691004				L. fermentum	1.40734	-0.916157				L. fermentum	1.51	-0.909792
	L. reuteri	25.0221	-0.0109334				L. reuteri	26.1805	0.0348543				L. gasseri	20.1434	0.26074				L. gasseri	24.9765	0.563235				L. gasseri	22.18	0.388104
V4	L. acidophilus	7.7641	-0.582483	0.4475		V4	L. acidophilus	6.81512	-0.633515	0.4486			L. paracasei subsp. paracasei	13.805	-0.239942				L. paracasei subsp. paracasei	16.0683	-0.115332				L. paracasei subsp. paracasei	13.81	-0.239899
	L. fermentum	19.2572	0.0439247				L. fermentum	18.9895	0.0294162				L. reuteri	12.7684	-0.166582				L. reuteri	0.438381	-0.971386				L. reuteri	1.46	-0.904488
	L. gasseri	29.2877	0.675522				L. gasseri	28.5006	0.630489				Lactococcus lactis subsp. lactis	14.6461	-0.145095				Lactococcus lactis subsp. lactis	50.5653	1.95154				Lactococcus lactis subsp. lactis	55.8	2.25686
	L. paracasei subsp. paracasei	19.8096	-0.0182904				L. paracasei subsp. paracasei	21.4001	0.0605292			D	B. animalis subsp. lactis	52.2407	0.699922	0.58895		D	B. animalis subsp. lactis	25.6791	-0.164395	0.55032		D	B. animalis subsp. lactis	20.49	-0.333323	0.83496
	L. reuteri	23.8814	-0.0560249				L. reuteri	24.2947	-0.0396876				B. breve	26.6445	-0.241841				B. breve	19.292	-0.451053				B. breve	13.16	-0.625554
V1-V3	L. acidophilus	6.59139	-0.645546	0.74451		V1-V3	L. acidophilus	12.7814	-0.312675	0.92922			Lactococcus lactis subsp. lactis	21.1149	-0.381252				Lactococcus lactis subsp. lactis	55.0289	0.61256				Lactococcus lactis subsp. lactis	66.35	0.944395
	L. fermentum	37.4157	1.02829				L. fermentum	3.40592	-0.815366			E	L. acidophilus	6.82954	-0.795613	1.85077		E	L. acidophilus	22.5423	-0.325379	1.0327		E	L. acidophilus	23.2	-0.305756	1.03876
	L. gasseri	27.7146	0.585524				L. gasseri	40.7421	1.33081				L. fermentum	26.2967	-0.0163225				L. fermentum	5.06237	-0.810633				L. fermentum	4.71	-0.823884
	L. paracasei subsp. paracasei	8.07751	-0.599701				L. paracasei subsp. paracasei	34.3295	0.701273				L. gasseri	20.5925	0.0769606				L. gasseri	49.2009	1.57314				L. gasseri	50.13	1.62157
	L. reuteri	20.2008	-0.20151				L. reuteri	8.74109	-0.654485				L. paracasei subsp. paracasei	17.9162	0.229309				L. paracasei subsp. paracasei	22.347	0.533327				L. paracasei subsp. paracasei	21.03	0.442822
Mock B						Mock B							L. reuteri	28.3651	3.60688				L. reuteri	0.847537	-0.862348				L. reuteri	0.94	-0.847479
Region	Strain	Average (%)	Relative difference	BI		Region	Strain	Average (%)	Relative difference	BI		F	B. animalis subsp. lactis	62.7079	0.107205	0.17635		F	B. animalis subsp. lactis	63.7097	0.124894	0.20544		F	B. animalis subsp. lactis	70.84	0.250765	0.41249
V1-V2	B. animalis subsp. lactis	53.5507	0.150435	0.19948		V1-V2	B. animalis subsp. lactis	44.4471	-0.0451389	0.05986			B. breve	37.2921	-0.140017				B. breve	36.2903	-0.16312				B. breve	29.16	-0.327517
	B. breve	46.4493	-0.131006				B. breve	55.5529	0.0393091			G	L. acidophilus	2.57304	-0.682656	0.42047		G	L. acidophilus	2.62373	-0.676404	0.85191		G	L. acidophilus	1.95	-0.759278	0.86886
V3	B. animalis subsp. lactis	55.148	0.18475	0.24498		V3	B. animalis subsp. lactis	45.3492	-0.0257592	0.03416			L. fermentum	10.319	0.277838				L. fermentum	0.616236	-0.923689				L. fermentum	0.37	-0.954504
	B. breve	44.852	-0.160889				B. breve	54.6508	0.0224324				L. gasseri	7.682	-0.0124095				L. gasseri	9.16013	0.177617				L. gasseri	6.25	-0.19706
V4	B. animalis subsp. lactis	74.1045	0.591993	0.785		V4	B. animalis subsp. lactis	57.0569	0.225757	0.29936			L. paracasei subsp. paracasei	6.93337	-0.219076				L. paracasei subsp. paracasei	6.1621	-0.305946				L. paracasei subsp. paracasei	3.67	-0.586195
	B. breve	25.8955	-0.515535				B. breve	42.9431	-0.1966				L. reuteri	10.5966	0.407722				L. reuteri	0.203083	-0.973021				L. reuteri	0.45	-0.940516
V1-V3	B. animalis subsp. lactis	84.2065	0.809014	1.07278		V1-V3	B. animalis subsp. lactis	45.3029	-0.026755	0.03548			B. animalis subsp. lactis	15.8431	-0.0674455				B. animalis subsp. lactis	12.0479	-0.290838				B. animalis subsp. lactis	17.47	0.0285598
	B. breve	15.7935	-0.704528				B. breve	54.6971	0.0232995				B. breve	10.7032	-0.449253				B. breve	10.1393	-0.478266				B. breve	11.09	-0.429313
Mock C						Mock C							Lactococcus lactis subsp. lactis	35.3497	0.523084				Lactococcus lactis subsp. lactis	59.0474	1.54413				Lactococcus lactis subsp. lactis	58.75	1.53125
Region	Strain	Average (%)	Relative difference	BI		Region	Strain	Average (%)	Relative difference	BI		H	L. acidophilus	3.98301	-0.68292	0.43799		H	L. acidophilus	4.77809	-0.619625	1.06099		H	L. acidophilus	3.82	-0.695897	1.06546
V1-V2	L. acidophilus	5.53742	-0.666852	0.46613		V1-V2	L. acidophilus	4.56958	-0.72508	0.54107			L. fermentum	14.4183	0.15224				L. fermentum	1.40047	-0.888082				L. fermentum	0.9	-0.928077
	L. fermentum	19.7122	0.174355				L. fermentum	13.393	-0.202109				L. gasseri	12.3923	0.0357425				L. gasseri	18.7329	0.565677				L. gasseri	14.45	0.207719
	L. gasseri	16.7668	0.0494041				L. gasseri	15.2963	-0.0426363				L. paracasei subsp. paracasei	9.85952	-0.276572				L. paracasei subsp. paracasei	12.3949	-0.090545				L. paracasei subsp. paracasei	9.37	-0.312489
	L. paracasei subsp. paracasei	10.817	-0.404453				L. paracasei subsp. paracasei	13.753	-0.242806				L. reuteri	15.3634	0.326699				L. reuteri	1.30457	-0.887344				L. reuteri	0.81	-0.930053
	L. reuteri	19.7108	0.286559				L. reuteri	26.6728	0.74098				B. animalis subsp. lactis	13.9138	0.205126				B. animalis subsp. lactis	10.0567	-0.128954				B. animalis subsp. lactis	16.05	0.390153
	Lactococcus lactis subsp. lactis	27.4558	0.602619				Lactococcus lactis subsp. lactis	26.3154	0.53605				B. breve	8.21686	-0.382204				B. breve	8.33749	-0.373135				B. breve	11.62	-0.126335
V3	L. acidophilus	5.29115	-0.681668	0.4432		V3	L. acidophilus	4.42398	-0.73384	0.52102			Lactococcus lactis subsp. lactis	21.8528	0.693273				Lactococcus lactis subsp. lactis	42.995	2.33149				Lactococcus lactis subsp. lactis	42.97	2.32955
	L. fermentum	18.1309	0.0801538				L. fermentum	19.8135	0.180391
	L. gasseri	16.4651	0.0305174				L. gasseri	14.2774	-0.106404
	L. paracasei subsp. paracasei	13.2314	-0.271526				L. paracasei subsp. paracasei	12.2287	-0.326729
	L. reuteri	19.3856	0.265334				L. reuteri	18.6138	0.214957
	Lactococcus lactis subsp. lactis	27.4959	0.604957				Lactococcus lactis subsp. lactis	30.6426	0.788636
V4	L. acidophilus	4.80025	-0.711202	0.52085		V4	L. acidophilus	4.10388	-0.753098	0.60291
	L. fermentum	15.7112	-0.0640049				L. fermentum	12.5855	-0.25022
	L. gasseri	18.2383	0.141499				L. gasseri	18.12	0.134099
	L. paracasei subsp. paracasei	12.4791	-0.312943				L. paracasei subsp. paracasei	13.9206	-0.233578
	L. reuteri	17.1618	0.120181				L. reuteri	16.0654	0.0486202
	Lactococcus lactis subsp. lactis	31.6094	0.845068				Lactococcus lactis subsp. lactis	35.2046	1.05492
V1-V3	L. acidophilus	2.26424	-0.863776	0.87823		V1-V3	L. acidophilus	6.72244	-0.595557	0.94611
	L. fermentum	27.9779	0.666786				L. fermentum	1.97603	-0.882278
	L. gasseri	10.1007	-0.367815				L. gasseri	22.5972	0.414317
	L. paracasei subsp. paracasei	4.0057	-0.77946				L. paracasei subsp. paracasei	17.6665	-0.0273429
	L. reuteri	14.7712	-0.0358593				L. reuteri	5.46403	-0.643353
	Lactococcus lactis subsp. lactis	40.8803	1.38622				Lactococcus lactis subsp. lactis	45.5738	1.66018
Mock D						Mock D
Region	Strain	Average (%)	Relative difference	BI		Region	Strain	Average (%)	Relative difference	BI
V1-V2	B. animalis subsp. lactis	35.0375	0.140128	0.15606		V1-V2	B. animalis subsp. lactis	12.2494	-0.601401	1.00558
	B. breve	29.3502	-0.164849				B. breve	14.4889	-0.587722
	Lactococcus lactis subsp. lactis	35.6122	0.043577				Lactococcus lactis subsp. lactis	73.2616	1.14685
V3	B. animalis subsp. lactis	29.2369	-0.0486257	0.43608		V3	B. animalis subsp. lactis	18.7972	-0.388334	0.68318
	B. breve	20.8797	-0.405874				B. breve	20.4642	-0.417697
	Lactococcus lactis subsp. lactis	49.8834	0.461777				Lactococcus lactis subsp. lactis	60.7385	0.779875
V4	B. animalis subsp. lactis	31.3788	0.0210721	0.55593		V4	B. animalis subsp. lactis	20.4633	-0.334121	0.81545
	B. breve	15.5719	-0.556906				B. breve	13.8977	-0.604547
	Lactococcus lactis subsp. lactis	53.0493	0.554551				Lactococcus lactis subsp. lactis	65.6391	0.92348
V1-V3	B. animalis subsp. lactis	38.0982	0.239724	0.67138		V1-V3	B. animalis subsp. lactis	11.2344	-0.634431	1.07381
	B. breve	9.16317	-0.739265				B. breve	12.8359	-0.634759
	Lactococcus lactis subsp. lactis	52.7386	0.545446				Lactococcus lactis subsp. lactis	75.9297	1.22504
Mock E						Mock E
Region	Strain	Average (%)	Relative difference	BI		Region	Strain	Average (%)	Relative difference	BI
V1-V2	L. acidophilus	15.6622	-0.531279	0.45949		V1-V2	L. acidophilus	15.8789	-0.524792	0.64048
	L. fermentum	38.7934	0.451139				L. fermentum	30.1494	0.127794
	L. gasseri	24.7091	0.292255				L. gasseri	25.5117	0.334228
	L. paracasei subsp. paracasei	11.6975	-0.19738				L. paracasei subsp. paracasei	15.4641	0.0610649
	L. reuteri	9.13779	0.484103				L. reuteri	12.9958	1.1107
V3	L. acidophilus	15.4553	-0.53747	0.46695		V3	L. acidophilus	13.6274	-0.592174	0.50302
	L. fermentum	35.8738	0.341927				L. fermentum	39.7822	0.488126
	L. gasseri	23.5075	0.22941				L. gasseri	23.2839	0.217717
	L. paracasei subsp. paracasei	15.0508	0.0327068				L. paracasei subsp. paracasei	13.4074	-0.0800587
	L. reuteri	10.1125	0.642417				L. reuteri	9.89919	0.607765
V4	L. acidophilus	14.8503	-0.555577	0.48222		V4	L. acidophilus	13.131	-0.607031	0.53643
	L. fermentum	31.0153	0.160183				L. fermentum	28.1393	0.0526017
	L. gasseri	27.722	0.449826				L. gasseri	33.0274	0.727292
	L. paracasei subsp. paracasei	16.4779	0.130621				L. paracasei subsp. paracasei	16.5802	0.137644
	L. reuteri	9.93458	0.613514				L. reuteri	9.12211	0.481556
V1-V3	L. acidophilus	7.31749	-0.78101	0.83813		V1-V3	L. acidophilus	25.4278	-0.239025	0.85157
	L. fermentum	61.8512	1.31366				L. fermentum	5.54023	-0.792757
	L. gasseri	18.9273	-0.0101278				L. gasseri	43.115	1.25486
	L. paracasei subsp. paracasei	4.79545	-0.670962				L. paracasei subsp. paracasei	23.115	0.58603
	L. reuteri	7.10854	0.154524				L. reuteri	2.8019	-0.544932
Mock F						Mock F
Region	Strain	Average (%)	Relative difference	BI		Region	Strain	Average (%)	Relative difference	BI
V1-V2	B. animalis subsp. lactis	61.7401	0.0901162	0.14824		V1-V2	B. animalis subsp. lactis	55.2732	-0.0240663	0.03959
	B. breve	38.2599	-0.117698				B. breve	44.7268	0.0314323
V3	B. animalis subsp. lactis	63.1247	0.114564	0.18845		V3	B. animalis subsp. lactis	57.3235	0.0121358	0.01996
	B. breve	36.8753	-0.149629				B. breve	42.6765	-0.0158502
V4	B. animalis subsp. lactis	75.9103	0.340313	0.55979		V4	B. animalis subsp. lactis	66.8111	0.179654	0.29552
	B. breve	24.0897	-0.444474				B. breve	33.1889	-0.234641
V1-V3	B. animalis subsp. lactis	85.2272	0.504819	0.8304		V1-V3	B. animalis subsp. lactis	56.507	-0.00228073	0.00375
	B. breve	14.7728	-0.65933				B. breve	43.493	0.0029788
Mock G						Mock G
Region	Strain	Average (%)	Relative difference	BI		Region	Strain	Average (%)	Relative difference	BI
V1-V2	L. acidophilus	1.88669	-0.767306	0.4488		V1-V2	L. acidophilus	2.36096	-0.708813	0.5208
	L. fermentum	7.75845	-0.0392422				L. fermentum	7.09108	-0.121885
	L. gasseri	6.56546	-0.155951				L. gasseri	7.80555	0.00347348
	L. paracasei subsp. paracasei	3.12442	-0.648088				L. paracasei subsp. paracasei	6.10183	-0.312735
	L. reuteri	8.04217	0.068377				L. reuteri	14.7247	0.956132
	B. animalis subsp. lactis	27.0936	0.594775				B. animalis subsp. lactis	13.0811	-0.230025
	B. breve	21.9376	0.128828				B. breve	14.1776	-0.270473
	Lactococcus lactis subsp. lactis	23.5916	0.0164741				Lactococcus lactis subsp. lactis	34.6572	0.493247
V3	L. acidophilus	2.74237	-0.661771	0.36604		V3	L. acidophilus	2.31036	-0.715053	0.46646
	L. fermentum	9.3533	0.158254				L. fermentum	10.0932	0.249878
	L. gasseri	8.33251	0.0712192				L. gasseri	7.41856	-0.0462779
	L. paracasei subsp. paracasei	6.72259	-0.242816				L. paracasei subsp. paracasei	6.02471	-0.321421
	L. reuteri	10.3544	0.375545				L. reuteri	9.95571	0.322585
	B. animalis subsp. lactis	17.67	0.0400868				B. animalis subsp. lactis	11.7405	-0.308932
	B. breve	12.6913	-0.346954				B. breve	12.5367	-0.354906
	Lactococcus lactis subsp. lactis	32.1336	0.384514				Lactococcus lactis subsp. lactis	39.9202	0.720009
V4	L. acidophilus	2.87219	-0.64576	0.41963		V4	L. acidophilus	2.19604	-0.729153	0.53262
	L. fermentum	8.28912	0.0264725				L. fermentum	7.78487	-0.0359702
	L. gasseri	10.8913	0.400173				L. gasseri	10.0683	0.294373
	L. paracasei subsp. paracasei	7.051	-0.205828				L. paracasei subsp. paracasei	6.51639	-0.266041
	L. reuteri	9.66659	0.284176				L. reuteri	8.7858	0.167167
	B. animalis subsp. lactis	17.7199	0.0430238				B. animalis subsp. lactis	11.5498	-0.320161
	B. breve	8.95374	-0.539273				B. breve	8.50651	-0.562286
	Lactococcus lactis subsp. lactis	34.5562	0.488894				Lactococcus lactis subsp. lactis	44.5923	0.921312
V1-V3	L. acidophilus	1.13798	-0.859648	0.63987		V1-V3	L. acidophilus	3.14163	-0.612528	0.72577
	L. fermentum	8.28997	0.0265781				L. fermentum	1.11933	-0.861389
	L. gasseri	4.88917	-0.371454				L. gasseri	11.0733	0.423576
	L. paracasei subsp. paracasei	2.54383	-0.713482				L. paracasei subsp. paracasei	7.80475	-0.12093
	L. reuteri	5.45687	-0.275072				L. reuteri	3.33278	-0.557251
	B. animalis subsp. lactis	32.8255	0.932166				B. animalis subsp. lactis	9.35229	-0.449508
	B. breve	9.50554	-0.51088				B. breve	10.9489	-0.436612
	Lactococcus lactis subsp. lactis	35.3512	0.523146				Lactococcus lactis subsp. lactis	53.227	1.29335
Mock H						Mock H
Region	Strain	Average (%)	Relative difference	BI		Region	Strain	Average (%)	Relative difference	BI
V1-V2	L. acidophilus	3.07838	-0.754936	0.56947		V1-V2	L. acidophilus	3.95579	-0.685087	0.51864
	L. fermentum	11.9191	-0.0474816				L. fermentum	11.1682	-0.107496
	L. gasseri	9.62629	-0.195442				L. gasseri	11.8046	-0.0133792
	L. paracasei subsp. paracasei	5.76471	-0.577023				L. paracasei subsp. paracasei	9.59999	-0.295614
	L. reuteri	12.1041	0.0452429				L. reuteri	23.3549	1.0168
	B. animalis subsp. lactis	23.8853	1.0688				B. animalis subsp. lactis	9.77128	-0.153672
	B. breve	18.5019	0.391088				B. breve	11.2178	-0.156574
	Lactococcus lactis subsp. lactis	15.1202	0.171595				Lactococcus lactis subsp. lactis	19.1275	0.482101
V3	L. acidophilus	3.961	-0.684672	0.4185		V3	L. acidophilus	3.44677	-0.725609	0.52083
	L. fermentum	13.5979	0.0866786				L. fermentum	15.7386	0.257746
	L. gasseri	12.4448	0.0401297				L. gasseri	10.9748	-0.082739
	L. paracasei subsp. paracasei	9.89295	-0.274119				L. paracasei subsp. paracasei	9.38556	-0.311347
	L. reuteri	14.6568	0.265684				L. reuteri	16.2617	0.404275
	B. animalis subsp. lactis	13.7818	0.193693				B. animalis subsp. lactis	9.09702	-0.212072
	B. breve	9.7076	-0.270121				B. breve	9.78527	-0.264282
	Lactococcus lactis subsp. lactis	21.9571	0.701354				Lactococcus lactis subsp. lactis	25.3104	0.961183
V4	L. acidophilus	4.05654	-0.677067	0.47642		V4	L. acidophilus	3.54956	-0.717426	0.56693
	L. fermentum	11.3049	-0.0965652				L. fermentum	12.8719	0.0286593
	L. gasseri	14.6919	0.22794				L. gasseri	15.2799	0.277081
	L. paracasei subsp. paracasei	10.3864	-0.237916				L. paracasei subsp. paracasei	11.6676	-0.143908
	L. reuteri	13.6264	0.176703				L. reuteri	13.9897	0.208072
	B. animalis subsp. lactis	14.6712	0.270731				B. animalis subsp. lactis	8.83883	-0.234434
	B. breve	7.44851	-0.439974				B. breve	6.36963	-0.521091
	Lactococcus lactis subsp. lactis	23.8141	0.845245				Lactococcus lactis subsp. lactis	27.4329	1.12565
V1-V3	L. acidophilus	1.32575	-0.894459	0.89857		V1-V3	L. acidophilus	5.32486	-0.576098	0.84784
	L. fermentum	16.9451	0.354167				L. fermentum	1.72048	-0.862508
	L. gasseri	6.65343	-0.443911				L. gasseri	17.212	0.438562
	L. paracasei subsp. paracasei	2.94465	-0.783941				L. paracasei subsp. paracasei	13.3889	-0.0176117
	L. reuteri	8.63384	-0.254428				L. reuteri	4.85654	-0.580615
	B. animalis subsp. lactis	29.2101	1.53				B. animalis subsp. lactis	9.82481	-0.149035
	B. breve	6.82508	-0.486848				B. breve	11.0555	-0.168781
	Lactococcus lactis subsp. lactis	27.4621	1.12791				Lactococcus lactis subsp. lactis	36.617	1.83729
